# Supplementary material for: Inhibition of Quorum Sensing-Controlled Virulence Factors and Biofilm in Pseudomonas aeruginosa by Piper Species
Source: Antibiotics (Basel). 2026 Jun 22;15(6):627. doi: 10.3390/antibiotics15060627 (PMC13295477; doi:10.3390/antibiotics15060627)
Supplement: Supplementary file 1 [file antibiotics-15-00627-s001.zip]

Archive with 1 entries (1 files):
- antibiotics-4306182-supplementary.pdf
